# Supplementary material for: Structural Insights into the Ligand-Binding and -Releasing Mechanism of Helicoverpa armigera Pheromone-Binding Protein PBP1
Source: Int J Mol Sci. 2022 Jan 21;23(3):1190. doi: 10.3390/ijms23031190 (PMC8835341; doi:10.3390/ijms23031190)
Supplement: Supplementary file 1 [file ijms-23-01190-s001.zip]

Archive with 1 entries (1 files):
- ijms-1560317-supplementary.pdf
